# Supplementary material for: The Mediating Role of Misinterpretations and Neutralizing Responses to Unwanted Intrusive Thoughts in Obsessive-Compulsive Spectrum Disorders
Source: Eur J Investig Health Psychol Educ. 2025 Jul 15;15(7):135. doi: 10.3390/ejihpe15070135 (PMC12294069; doi:10.3390/ejihpe15070135)
Supplement: Supplementary file 1 [file ejihpe-15-00135-s001.zip]

Archive with 1 entries (1 files):
- ejihpe-3595841-supplementary.pdf
